# Supplementary material for: Open label comparative trial of mono versus dual antibiotic therapy for Typhoid Fever in adults
Source: PLoS Negl Trop Dis. 2018 Apr 23;12(4):e0006380. doi: 10.1371/journal.pntd.0006380 (PMC5912710; doi:10.1371/journal.pntd.0006380)
Supplement: S1 Data — (XLSX) [file pntd.0006380.s002.xlsx]

## Sheet: Sheet1
#	Patient №	Hospitalized (y/n)	Duration hospital stay (d)	OPD (y/n)	ER (y/n)	Age	Gender (m/f)	Occupation	Martial status	Address	Village / town / city	Fever before (d)	Chills (y/n)	Headache (y/n)	Cough (y/n)	Sweating (y/n)	Myalgias (y/n)	Malaise (y/n)	Arthralgia (y/n)	Anorexia (y/n)	Nausea (y/n)	Vomiting (y/n)	Abd pain (y/n)	Diarrhoea (y/n)	Constipation (y/n)	Others	Prior Abx (y/n)	Prior Abx name	Prior Abx days	Previous typhoid (y/n)	Underlying illness	Pregnant (y/n)	Lactating (y/n)	Allergy (y/n)	Paracetamol intake (d)	D0 morning pulse	D0 evening pulse	D1 morning pulse	D1 evening pulse	D2 morning pulse	D2 evening pulse	D3 morning pulse	D3 evening pulse	D4 morning pulse	D4 evening pulse	D5 morning pulse	D5 evening pulse	D6 morning pulse	D6 evening pulse
1	na	y	5	y	n	26	f	house wife	married	Kavre		5	y	n	n	n	n	n	n	n	n	n	n	n	n	n	n	n				n	n	y doxycycline	2
2	210960	n	0	y	n	22	f	student	unmarried	Dhulikhel	t	3	y	y	n	n	n	y	n	n	n	n	n	n	n	n	n	n		n	n	n	n	n	3	104	104	100	108	92	100	82	84	78	78	76	78
3	375981	y	6	n	y	18	f	student	unmarried	Dhulikhel	t	7	n	y	n	n	n	y	n	n	n	n	n	n	n	n	n	n		n	n	n	n	n	3	98	84	82	78	76	72	68	68	66	70	66	68	68
4	402093	n	0	y	n	26	m			Bhaktapur	c	4	y	y	n	n	n	y	n	n	y	n	n	n	n	n	n	n		n	n			y unknown	3		80	96	100	95	110	100	95	98	100	110	105	110	90
5	391902	y	8	n	y	23	f	shopkeeper		Sankhu-3 Kavre	v	4	n	y	n	n	n	n	n	n	n	n	n	n	y	n	n	n		n	n	n	n	n	2	72	76	78	75	80	76	80	75	74	73	60	66	70	74
6	408252	y	5	y	n	20	m	student		Sanga2 Kavre	v	7	y	y	n	y	n	n	n	y	n	n	n	n	n	n	n	n		n	n			n	5	96	98	84	92	78	72	76	84	70	68	66
7	na	y	5	y	n	20	m	farmer	unmarried	Bhakunde	v	6	n	y	n	y	n	y	n	n	y	n	n	n	n	n	n	n		n	n				2	98	98	94	88	76	78	76	72	86	78	74	76
8	na	y	7	y	n	22	f	student	unmarried	Dhungkharka Kavre	v	5	y	y	y	y	n	y	n	n	n	n	n	n	n	n	n	n		n	n			n	4	72	75	76	80	75	75	72	76	70	76	80	76	76	74
9	415870	y	7	y	n	24	m	student	married	Panauti-10 Kavre	t	8	y	n	n	y	n	y	n	n	y	n	n	n	y	n	n	n		n	n			n	5		107	96	98	78	84	86	108	76	78	62	68	66	70
10	413100	n	0	y	n	18	m	student	unmarried	Bhaktapur	c	10	y	y	n	n	y	y	n	n	n	n	y	n	n	n	n	n		n	n			n	6	100	94	90	96	114	80	76	124	102	76	72	70	76	72
11	236138	y	8	n	y	23	m	businessman	married	Bhaktapur	c	4	y	y	n	n	n	y	n	n	n	n	n	n	n	n	n	n		n	n			n	2	108	100	104	98	94	86	88	86	84	80	82	78	70	72
12	na	y	8	y	n	19	m	tailor	married	Dapcha	v	10	n	y	n	n	n	y	n	n	n	n	n	n	n	n	y	ciprofloxacin	6	n	n			n	5	92	94	98	90	80	82	76	68	68	76	86	78	72	78
13	414929	y	7	y	n	22	f	house wife	married	Nasika-1 Kavre	v	5	y	y	n	y	n	n	n	n	n	n	y	n	n	n	n	n		n	n	n	n	n	3	64	70	72	70	74	74	74	76	74	70	74	76	80	76
14	419009	y	6	y	n	26	m	farmer	married	Banepa11 Kavre	t	11	y	y	n	y	n	n	n	n	n	n	n	n	n	n	n	n		n	n			n	8	114	124	108	100	94	82	86	78	112	74	76	78	80	68
15	419531	n	0	y	n	18	m	student	unmarried	Kusadevi-4 Kavre	v	5	n	y	n	n	n	y	n	n	n	n	n	n	n	n	n	n		n	n			n	5
16	420313	y	7	y	n	32	m	farmer	married	Jaisithok-4 Gulmi	v	8	n	y	n	n	n	y	n	n	n	n	n	n	n	n	n	n		n	n				3	90	96	100	94	96	90	98	100	98	100	90	94	98	96
17	195710	y	7	n	y	22	m	student	unmarried	Panauti	t	4	n	y	n	y	n	y	n	n	y	n	n	n	n	n	n	n		n	n			n	3	80	85	76	80	84	88	90	92	80	86	84	90	96	92
18	420857	n	0			30	m	service	married	Panauti	t	6	n	y	n	n	n	y	n	n	n	n	y	n	n	n	n	n		n	n			n	5		118	124	110	100	122	100	60	68	82	104	86	112	80
19	421201	n	0	y	n	42	m	farmer	married	Bonghari Dhulikhel	t	6	n	y	n	y	n	y	n	n	n	n	n	n	n	n	n	n		n	hypertension				5		110	100	98	110	110	100	98	98	100	98	100	96	95
20	421266	y	7			24	f	house wife	married	Bhaktapur	c	6	y	y	n	n	n	n	n	n	n	n	n	n	n	n		n				n	n	n	6	98	98	78	84	80	86	104	78	76	78	72	68	92	68
21	167140	y	7	y	n	23	m	student	unmarried	Panauti	t	5	n	n	n	n	n	y	n	n	n	n	n	y	n	n	n	n		n					2	80	88	94	86	82	78	72	76	78	82	90	78	82	74
22	426577	y	5			24	m	student	unmarried	Panauti10 Kavre	t	4	y	y	n	y	n	y	n	n	n	n	n	n	n	n	n	n		n	n			n	4	80	86	90	92	90	86	100	100	102	98	94	98
23	68350	y	8	n	y	81	f	house wife	married	Bhaktapur	c	6	y	y	n	n	n	n	n	n	n	n	n	n	n	n	n	n		y	COPD, HTN, DM, cor pulmonale	n	n	n	2	90	92	94	96	92	94	96	90	86	84	92	80	86	92
24	432257	n	0	y	n	20	m		unmarried	Sindhu	v	14	y	y	n	n	y	n	n	n	n	n	n	n	n	n	n	n		n				n		80
25	432686	n	0	y	n	19	m	student	unmarried	Nala-2 Kavre	v	7	n	y	n	n	n	n	n	n	n	n	n	n	n	n	y	ofloxacin	2	y	n			n		72
26	410117	n	0	y	n	23	f	army	unmarried	Dhulikhel	t	7	n	y	n	n	n	n	n	y	n	n	n	n	n	n	n	n		n	n			n			96
27	434075	n	0	y	n	20	f			Bhaktapur	c	4	n	y	n	n	n	n	n	n	n	n	n	n	n	n	n	n		n	n	n	n			68
28	434397	n	0	y	n	22	f		married	Panauti	t	7	y	n	n	n	y	y	n	n	y	y	n	y	n	n	n	n		n	n	n	n	n		76
29	434568	n	0	y	n	26	f		married	Panauti	t	7	n	n	n	n	n	n	n	n	n	y	y	y	n	n	n	n		n	n	n	n	n		107
30	na	n	3	y	n	37	f			Panauti 10/ KabrePlanchok	t	8	y	y	y	n	n	n	n	n	n	n	n	n	n	n	y	cefpodoxime	2	n	n			n		116		120	92	82	64
31	437298	n	0	y	n	25	m	mechanic	married	Banepa	t	8	y	n	n	n	n	n	n	y	y	n	y	y	n	n	n	n		y	n			n
32	437324	n	0	y	n	25	m			Pkharichauria=9 Kabhrepalanchok (+travel to East Nepal)	v	3	n	y	y	y	n	n	n	n	n	n	n	n	n	n	y	ofloxacin	10	n	n			n		90
33	437463	y	6	y	n	23	m	student	unmarried	katmandu	c	19	y	y	n	n	y	y	y	y	y	n	n	y	n	n	y	ciprofloxacin	3		n			y							78	76	62	84	80	60	88	78	92
34	436350	n	0	y	n	30	f	house wife	married	Panauti	t	1	n	y	y	n	n	n	y	n	n	n	y	n	n	n	n	n		n	n	n	n	n	0	76						72
35	438996	n	0	y	n	24	f	student	unmarried	Bhaktapur	c	12	n	y	y	y	y	n	n	y	n	n	y	n	n	n	y	amoxicillin		n	n			n	5		80 (1215pm)
36	439191	n	0	y	n	25	m	service	unmarried	Panauti	t	7	n	y	n	n	n	n	n	n	n	n	n	n	n	n	n	n		n	n			n		100								80
37	499607	y	27	y	n	24	f	student	unmarried	Bhaktapur	c	6	y	n	n	n	y	y	n	y	y	n	n	n	n	n	n	n		n	n	n	y	n	2	102	92	84	88	80	88	76	96	78	78	74	74	70	72
38	441646	n	0	y	n	35	f	house wife	married	Sanga2 Kavre	v	6	y	n	n	n	n	y	n	y	n	n	n	n	n	n	y	amoxicillin	2	n	n	n	n	n	2	98	92	94	80	82	88	70	82	74	78	68	68	74	70
39	441954	y	4	n	y	45	f	shopkeeper	married	Sallaghari Bhaktapur	v	5	y	y	y	y	n	n	y	y	n	n	n	n	n	n	n	n		n			n	n	4	88	98	78	76	72	82	78	76	74	72	68
40	421115	y	4	y	n	48	m	service	married	Panauti	t	4	y	y	n	n	y	n	n	y	n	n	n	y	n	sore throat	n	n		n	n				1	102	110	98	86	82	80	92	84	78	80	76
41	442107	n	0	n	y	22	m	farmer	married	Sindhupalanchowk	v	7	n	y	n	y	y	y	n	n	n	n	n	n	n	n	n	n		n	n			n	0	68	66	100	100	90	90	92	98	92	70	94	78	80
42	442679	y	3	y	n	27	f	farmer	unmarried	Banepa	t	3	y	y	y	n	n	y	y	y	y	n	n	n	n	n	n	n		n	n			n	1	98	98	78	84	92	86	100	78	76	78	72
43	442739	n	0	y	n	18	m	student	unmarried	BhakiundeBeshi	v	4	n	y	n	y	n	n	n	y	n	n	n	n	n	n	n	n		n	n			n	2	96	98	84	92	78	72	76	84	70	68	66	72
44	71865	y	3	y	n	21	m	student	unmarried	Banepa	t	5	n	n	y	n	y	y	y	y	y	n	n	n	n	sorethroat	n	n		n	n			n	0	80	96	100	92	90	86	100	100	98	98	94	88
45	442731	n	0	y	n	40	m	businessman	married	Dhulikhel	t	8	y	y	n	y	y	y	n	y	n	n	n	n	n	n	n	n		n	hypertension			n	4	98	100	104	76	70	76	82	81	75	70	82	76
46	428227	y	5	n	y	26	f	housewife	married	Kartikedeurali	v	4	y	y	n	n	n	n	n	n	n	n	n	y	n	n	n	n		n	n	n	n	n	2	86	98	89	92	96	98	78	82	98	84	80	76	74
47	74688	n	0	y	n	28	f	teacher	married	Bhaktapur	c	5	y	y	n	n	n	y	n	y	n	n	n	n	n	sore throat	n	n			asthma	n	n	n	4	98	88	90	68	60	72	78	82	82	86
48	444479	y	6	y	n	62	f	farmer	married	Dapcha	v	3	y	y	n	n	n	y	n	n	y	n	n	n	n	n	n	n		n	COPD	n	n	n	1	68	76	82	80	84	80	70	76	62	60	62	80	64	68
49	80830	n	0	y	n	22	m	student	unmarried	Katunje (Bhaktapur)	v	8	n	y	n	n	n	y	n	n	y	n	n	n	n	n	n	n		n	n	n	n	n	3	80	96	82	100	98	102	86	90	68	98	76	82
50	81013	n	0	y	n	23	m	student	unmarried	Bhakunde	v	9	n	y	n	n	n	n	n	y	y	n	n	n	n	n	n	n		n	n	n	n	n	3	100	90	82	76	70	68	74	80	68	82	72
51	na	y	5	y	n	24	m	farmer	married	Kavre	v	5	y	n	n	n	n	y	n	n	y	n	n	n	y	n	n	n		n	n	n	n	n	0	106	92	98	100	84	88	102	68	80	76	78	64	76
52	327057	n	0	y	n	20	f	student	unmarried	Khopasi	v	6	y	y	n	n	n	n	y	n	n	n	y	n	y	n	n	n		n	n	n	n	n	2	98	100	90	94	96	100	80	84	75	80	86	74	70
53	90072	n	0	y	n	37	f	farmer	married	Pnipokhari kavre	v	8	n	y	n	n	n	y	n	y	y	n	n	n	y	n	n	n		y	n	n	n	y unknown	5
54	446643	y	na	y	n	24	f	student	unmarried	Bahunepati	v	6	y	y	n	y	y	y	y	y	y	n	n	n	n	n	n	n		n	n	n	n	n	2	98	104	98	100	98	70	76	88	92	70	74
55	441443	y	4	y	n	18	m	student	unmarried	Dhunkharka	v	7	y	y	n	n	n	y	y	y	y	n	n	n	n	n	n	n		n	n	n	n	n	2	90	98	100	96	88	86	74	78	92	98	78
56	498091	n	0	y	n	52	m	farmer	married			8	y	y	n	n	y	y	n	y	y	n	n	n	n	n	n	n		n	n	n	n		6	96	98	70	86	92	100	68	75	75	65
57	448312	n	0	y	n	35	f	housewife	married	Bhakunde	v	6	y	y	n	y	n	n	n	y	y	y	n	y	n	n	n	n		n	n	n	n	n	0	98	102	96	78	65	65	92	80	88	100	70	68	65	69
58	449823	y	5	y	n	50	f	housewife	widow	Nala	v	5	y	y	n	y	n	y	n	y	y	n	n	y	n	n	n	n		n	n	n	n	n	0	108	104	88	76	68	92	98	80	76	72	74
59	449964	y	5	n	y	70	m		married	Bakhundol	v	4	y	y	n	n	y	n	n	n	y	n	n	n	n	conjunctival injection	n	n		n	COPD			n	1	100	96	94	110	88	86	76	84	68	76	74	72
60	480309	n	0	y	n	18	m	student	unmarried	Sindhupalanchowk	v	7	y	y	n	y	n	y	n	y	y	n	n	n	y	n	n	n		n	n	y, nylon clothes			7	100	90	100	100	80	81	90	98	80	100	98	70
61	453248	n	0			30	f		married	Suryabinayak (Bhaktapur)	c	4	y	y	n	y	n	n	n	n	y	n	n	n	n	n	n	n		n	n		n	n	2	92	98	90	98	100	80	112	70	78	90	88	76	78	92
62	269462	y	6	n	y	23	f	student	unmarried	baneswor	c	3	y	y	n	n	n	y	n	y	n	n	n	n	n	n	n	n		y	n	n	n	n	3	108	104	100	96	88	80	74	78	92	96	84	80	70	82
63	453810	n	0	y	n	44	m	farmer	married	barhabise	t	3	y	y	n	y	n	y	n	y	n	n	n	n	n	n	n	n		n	n				1	96	84	80	76	74	90	86	68	78	62	86	80	78
64	77342	n	0	n	y	40	f	officer	married	Banepa	t	4	y	y	n	n	n	y	n	y	y	n	n	n	n	n	n	n		n	n	n	n		4	100	96	92	98	96	100	72	88	86	78	74	76
65	381170	y	5	y	n	21	m	mechanic	unmarried	Banepa	c	7	y	y	n	y	n	n	n	y	y	n	n	y	n	n	n	n	0	n	n			n	5	100	94	86	88	68	76	90	94	86	72	88
66	462732	y	5	n	y	29	m	businessman	married	Bhakunde	v	6	y	n	n	y	n	y	n	n	y	n	n	y	n	n	n	n	0	n	n			n	2	70	86	82	76	80	98	100	82	80	70	68	76
67	na	n	0	y	n	24	m	student	unmarried	Panauti	t	4	y	y	n	y	n	n	y	n	y	n	n	y	n	n	n	n	0	n	n			n	2
68	464616	y	5	y	n	44	m	businessman	married	Bhakunde	v	5	y	y	n	n	n	n	n	n	y	y	n	y	n	n	n	n	0	n	n			n	0	102	94	90	110	86	84	84	80	76	72	78	82
69	468657	y	6	y	n	30	m	student	unmarried	Dhulikhel	t	8	y	y	n	y	n	y	n	y	y	n	y	n	n	n	n	n	0	y	n			n	0	80	74	86	70	68	80	86	84	72	98	68	88	82
70	469661	n	0	n	y	24	m		married	Sindhuli	v	5	y	n	y	y	n	y	n	n	y	y	n	n	n	n	n	n	0	n	n			n	2	96 (10:30am)							70
71	227984	n	0	y	n	23	m		unmarried	Panauti	t	4	y	y	n	n	n	y	n	y	n	y	n	n	y	n	n	n	0	n	n			n	0
72	480364	y	6	y	n	18	m	student	unmarried	suryabinayak bhaktapur	c	6	y	n	y	y	n	y	y	y	n	y	n	y	n	n	n	n	0	n	n			n	3	98	76	88	70	78	74	70	78	86	82	90	92	90
73	481118	y	4	n	y	20	f	housewife	married	Balthali	v	10	y	y	y	y	n	y	n	y	y	y	n	n	n	n	n	n	0	y (not culture proven)	n	n	n	n	5	88	92	84	72	68	90	64	68	78	68	72	74	78
74	na	n	0	y	n	42	m		married	Nepalthok	t	6	y	y	n	y	y	n	y	n	y	n	y	n	n	n	n	n	0	n	n			n	2
75	489029	n	0	n	y	52	f		unmarried	Nala	v	7	y	y	n	y	n	y	n	y	n	n	n	y	n	n	n	n	0	y (not culture proven)	n			n	3	78	76	86	74	68	108	76	82	86	78	72	70
76	489421	y	5	y	n	22	f	student	married	Barhabise (Sindhupalanchwok)	t	4	n	n	y	n	y	n	n	y	y	n	n	n	y	n	n	n	0	n	n	n	n	n	0	98	76	80	84	82	78	74	68	88	80	84
77	489492	y	5	y	n	20	f	housewife	married			8	y	y	n	n	y	n	n	y	y	n	n	n	n	n	n	n	0	n	n	n	n	n	6		96	94	80	76	84	78	92	62	64	58	68	76
78	489529	y	4	y	n	31	f		married	Sindhupalanchowk	v	12	y	n	y	y	n	y	y	n	y	n	n	n	y	n	n	n	0	n	n	n	n	y doxycycline	4	96	84	82	68	60	78	60	76	64	68
79	489530	n	0			18	m	worker	unmarried			4	y	y	n	n	n	y	n	y	n	n	n	n	n	n	n	n	0	n	n			n	2	84						96					80
80	489994	y	6	y	n	26	m		unmarried	Sanga	v	14	y	y	n	n	n	y	n	y	y	n	n	y	n	n	n	n	0	n	n			n	0	96	64	62	86	72	76	62	84	88	62	60	64	68
81	490146	n	0	y	n	19	m	student	unmarried	Sipal (Sindhupalanchok)		7	y	y	n	n	n	y	n	y	n	n	n	n	n	n	n	n	0	n	n			n	3	96							84					78
82	490749	y	5	n	y	20	f	student	unmarried	Kamalbinayak (Bhaktapur)	c	6	y	y	n	y	n	n	n	n	n	n	n	n	n	n	n	n	0	n	n	n	n	n	4	90	84	80	88	62	76	78	84	64	87	80	64	76
83	490922	n	0	y	n	29	f	housewife	married	Bhakunde	v	6	y	n	n	y	n	y	n	y	y	n	n	n	n	n	n	n	0	n	n	n	n	n	4
84	492433	y	4	n	y	20	m	student	unmarried			6	y	y	n	y	n	n	n	y	y	n	n	y	n	n	n	n	0	n	n			n	2	96	84	82	72	64	72	62	88	64	72
85	492707	n	0			28	m	worker	married			4	y	y	n	n	n	n	n	n	y	n	n	n	n	n	n	n	0	n	Rx for pulmonary TB completed 1 yr back			n	1	68						78
86	492470	n	0			21	m	businessman	unmarried	Bhaktapur	c	5	y	y	n	y	n	n	n	y	y	n	n	n	n	n	n	n	0	n	n			n	5
87	494288	n	0	y	n	23	f	housewife	married	Dhulikhel	t	5	y	y	n	n	y	n	n	y	n	n	n	n	n	n	n	n	0	n	n	n	n	n	3	78							84
88	468548	n	0			23	m	student	unmarried	Dhulikhel	t	5	y	y	n	n	n	y	n	n	y	n	n	n	n	n	n	n	0	n	n			n	2	88						94						76
89	496000	y	5	y	n	25	m	student				14	n	y	n	y	n	n	n	y	y	n	n	n	y	n	n	n	0	n	n			n	3	96	92	94	104	86	82	90	86	90	72	68
90	497614	n	0	y	n	23	m	student	unmarried			6	y	y	n	n	y	n	n	n	y	n	n	n	n	n	n	n	0	n	n			n	2	82							68
91	258029	y	5	n	y	23	m	Farmer / construction worker	unmarried	barhabise	t	8	y	y	n	y	n	y	n	n	n	n	n	y	n	n	n	n	0	n	n			n	3	96	78	66	92	98	78	84	82	86	84	76
92	482195	y	6	y	n	35	f		married	Kavre			y	y	n	n	n	y	n	y	n	n	n	y	n	n	n	n	0	n	DM, HTN	n	n	n
93	501336	y	5			25	m		unmarried	Bhaisepati	c	4	y	n	n	y	n	n	n	n	n	n	n	n	n	y rash on legs -> hands -> face+neck, red -> target -> bollous	y	ampiclox since 10/8 for impetigo	4	n	n			n		110	150	130	125	120	120	138	118	130	118	116	120	110	100
94	499171	y	5	y	n	18	m	student	unmarried	Khopasi	v	8	y	y	n	y	n	y	n	n	y	y	y	y	n	n	n	n	0	n	n	n	n	n	3	90	110	106	94	92	90	88	86	84	82
95	2877282	n	0	y	n	22	m	lab technician	unmarried	Banepa	t	4	y	y	n	n	n	n	n	y	y	n	n	n	n	n	n	n	0	n	n	n	n	n	3	94	90	82	74	60	76	60	84	68	70
96	508924	y	5	y	n	21	f	student	unmarried	Deurali	v	8	y	y	y	n	n	y	n	n	n	n	n	n	n	n	n	n	0	n	n	n	n	n	4	68	82	76	80	84	80	82	84	80	84	72
97	22279	n	0	y	n	23	m	lab technician	unmarried	Dhulikhel	t	4	y	y	n	y	y	n	n	n	y	y	n	n	n	n	n	n	0	n	n			n	4	68	96	82	86	70	86	68	86	84	90	70	82	80	84
98	505442	n	0	n	y	18	m	student	unmarried	Bahrabise	t	6	y	y	n	n	n	y	n	y	n	n	n	n	y	n	n	n	0	n	n			n	4	96	98	94	108	80	88	72	76	68	84	76	70
99	505516	y	5	n	y	19	f	shopkeeper	married	Sindhuli	v	9	y	y	n	n	n	n	n	y	y	n	n	y	n	n	n	n	0	n	n	n	n	n	0	78	80	68	72	60	74	66	82	68	76	86
100	620633	y	6	y	n	60	f	housewife	unmarried	Barabise	v	5	y	y	n	y	y	n	n	y	y	n	n	n	y	n	n	n	0	n	n	n	n	n	4	88	90	80	84	72	90	64	76	68	72	74
101	621145	n	0	y	n	24	f	student	unmarried	Dadeldhura	v	3	n	y	n	y	n	y	n	n	n	n	y	n	n	n	n	n	0	n	n	n	n	n	3	100	92	88	74	68	80	68	72	70	72	78
102	626918	y	7	y	n	41	m	businessman	married	Banepa	t	4	y	y	n	n	n	n	n	y	n	y	n	n	n	n	n	n	0	n	n			n	2	90	80	82	74	66	66	78	88	70	72	76	70	72
103	629889	y	6	n	y	28	f	student	unmarried	Patalekhet	v	5	y	y	n	n	n	n	y	n	y	n	n	y	n	n	n	n	0	n	n	n	n	n	3	82	90	86	76	74	96	64	68	76	74	72
104	607254	y	4	n	y	26	f	shopkeeper	married	Bhaktapur	c	8	y	y	n	n	n	n	n	n	y	n	y	y	n	n	n	n	0	n	n	n	n	n	6	90	82	82	72	68	72	62	86	72	78
105	636827	y	6	n	y	22	m		married	Ramechhap	v	8	y	y	n	y	n	y	n	y	y	y	y	n	n	n	n	n	0	n	Patient diagnosed as milliary TB 1 week back and is under ATT				6	80	74	84	72	68	80	82	86	76	76	80
[truncated: 131 more columns]
